# Supplementary material for: Local Neutral Networks Help Maintain Inaccurately Replicating Ribozymes
Source: PLoS One. 2014 Oct 9;9(10):e109987. doi: 10.1371/journal.pone.0109987 (PMC4192543; doi:10.1371/journal.pone.0109987)
Supplement: Table S2 — Structural diversity of RNA sequences of length 14 with two letter (GC) and four letter (GCAU) alphabet. Secondary structures in bracket notation are reported with the number of unique sequences folding to this structure. Frequencies of structures among all possible structures of length 14 are reported. The unstructured structure has the highest frequency among the sequences built from four letters. We also report the frequencies of structures if we omit these sequences from the total count. (XLSX) [file pone.0109987.s002.xlsx]

## Sheet: Struk14Ossze
2D Structure	Count in 4 letter sequences	Count in 2 letter sequences	Frequency		Frequency without the unstructured sequences
(((((...))))).	597408	490	0.00222552	0.0299072	0.00799402	0.031258
(((((...))).))	11211	45	4.17642e-05	0.00274658	0.000150016	0.00287063
(((((...)).)))	14296	44	5.32568e-05	0.00268555	0.000191297	0.00280684
(((((....)))))	1020414	512	0.00380134	0.03125	0.0136543	0.0326614
((((...))))...	882705	675	0.00328833	0.0411987	0.0118116	0.0430595
((((...)).))..	11876	2	4.42415e-05	0.00012207	0.000158915	0.000127584
((((....))))..	2610765	935	0.00972586	0.0570679	0.0349351	0.0596453
((((....))).).	3143	17	1.17086e-05	0.0010376	4.2057e-05	0.00108446
((((....)).)).	110721	65	0.000412468	0.00396729	0.00148158	0.00414647
((((....))..))	290	0	1.08033e-06	0	3.88054e-06	0
((((....).))).	100485	93	0.000374336	0.00567627	0.00134461	0.00593264
((((....).).))	138	0	5.1409e-07	0	1.8466e-06	0
((((....)..)))	2354	0	8.76933e-06	0	3.14993e-05	0
((((.....)))).	2067661	428	0.00770264	0.026123	0.0276677	0.0273029
((((.....)).))	22090	2	8.22917e-05	0.00012207	0.00029559	0.000127584
((((.....).)))	20174	0	7.5154e-05	0	0.000269952	0
((((......))))	1135717	376	0.00423088	0.0229492	0.0151972	0.0239857
(((.((...)))))	13235	35	4.93042e-05	0.00213623	0.0001771	0.00223271
(((.(...).))).	10156	38	3.7834e-05	0.00231934	0.000135899	0.00242409
(((.(....)))).	80808	74	0.000301033	0.0045166	0.00108131	0.00472059
(((.(....)).))	22	0	8.19564e-08	0	2.94386e-07	0
(((.(....).)))	113745	151	0.000423733	0.00921631	0.00152204	0.00963256
(((.(.....))))	11760	0	4.38094e-05	0	0.000157363	0
(((..(....))))	2335	0	8.69855e-06	0	3.1245e-05	0
(((...))).....	562363	238	0.00209497	0.0145264	0.00752508	0.0151824
(((....)))....	3152497	968	0.011744	0.059082	0.0421841	0.0617504
(((....)).)...	1181	2	4.39957e-06	0.00012207	1.58032e-05	0.000127584
(((....).))...	47871	7	0.000178333	0.000427246	0.00064057	0.000446542
(((....)..))..	1925	0	7.17118e-06	0	2.57588e-05	0
(((....)...)).	838	0	3.12179e-06	0	1.12134e-05	0
(((.....)))...	2314657	340	0.00862277	0.020752	0.0309728	0.0216892
(((.....)).)..	203	0	7.56234e-07	0	2.71638e-06	0
(((.....).))..	13425	0	5.0012e-05	0	0.000179642	0
(((......)))..	1948551	369	0.00725892	0.022522	0.0260739	0.0235392
(((......)).).	717	0	2.67103e-06	0	9.5943e-06	0
(((......).)).	14512	0	5.40614e-05	0	0.000194188	0
(((.......))).	1253631	162	0.00467014	0.0098877	0.0167751	0.0103343
(((........)))	740309	68	0.00275787	0.00415039	0.00990621	0.00433784
((.(((...)))))	12399	34	4.61899e-05	0.0020752	0.000165913	0.00216892
((.((...))))..	12283	2	4.57577e-05	0.00012207	0.000164361	0.000127584
((.((...)).)).	51716	79	0.000192657	0.00482178	0.000692021	0.00503955
((.((...))..))	177	0	6.59376e-07	0	2.36847e-06	0
((.((....)))).	124914	69	0.000465341	0.00421143	0.0016715	0.00440163
((.((....)).))	138998	169	0.000517808	0.0103149	0.00185996	0.0107808
((.((....).)))	26	0	9.68575e-08	0	3.47911e-07	0
((.((.....))))	24461	4	9.11243e-05	0.000244141	0.000327317	0.000255167
((.(.(....))))	142	0	5.28991e-07	0	1.90013e-06	0
((.(....)))...	45427	0	0.000169229	0	0.000607867	0
((.(....).))..	136069	90	0.000506897	0.00549316	0.00182076	0.00574126
((.(....).).).	1	0	3.72529e-09	0	1.33812e-08	0
((.(....)..)).	9358	0	3.48613e-05	0	0.000125221	0
((.(....)...))	1217	0	4.53368e-06	0	1.62849e-05	0
((.(.....)))..	8809	0	3.28161e-05	0	0.000117875	0
((.(.....).)).	83582	27	0.000311367	0.00164795	0.00111843	0.00172238
((.(......))).	15125	0	5.6345e-05	0	0.00020239	0
((.(......).))	9712	10	3.618e-05	0.000610352	0.000129958	0.000637918
((..((...)).))	216	0	8.04663e-07	0	2.89033e-06	0
((..((....))))	182	0	6.78003e-07	0	2.43537e-06	0
((..(...)..)).	14849	0	5.53168e-05	0	0.000198697	0
((..(....)))..	1362	0	5.07385e-06	0	1.82252e-05	0
((..(....).)).	8039	0	2.99476e-05	0	0.000107571	0
((..(....)..))	51286	0	0.000191055	0	0.000686267	0
((...(....))).	802	0	2.98768e-06	0	1.07317e-05	0
((...(....).))	1346	0	5.01424e-06	0	1.80111e-05	0
((....))......	2084881	201	0.00776679	0.0122681	0.0278982	0.0128221
((.....)).....	1278494	28	0.00476276	0.00170898	0.0171078	0.00178617
((......))....	993254	41	0.00370016	0.00250244	0.0132909	0.00261546
((.......))...	501615	10	0.00186866	0.000610352	0.0067122	0.000637918
((........))..	684204	11	0.00254886	0.000671387	0.00915545	0.00070171
((.........)).	177239	1	0.000660267	6.10352e-05	0.00237167	6.37918e-05
(.(((...))))..	10647	5	3.96632e-05	0.000305176	0.000142469	0.000318959
(.(((...))).).	28718	86	0.000106983	0.00524902	0.000384281	0.00548609
(.(((....)))).	48654	42	0.00018125	0.00256348	0.000651048	0.00267925
(.(((....))).)	26089	75	9.71891e-05	0.00457764	0.000349102	0.00478438
(.((...)).)...	3120	11	1.16229e-05	0.000671387	4.17493e-05	0.00070171
(.((....)))...	27946	2	0.000104107	0.00012207	0.00037395	0.000127584
(.((....)).)..	86764	86	0.000323221	0.00524902	0.001161	0.00548609
(.((....).))..	11	0	4.09782e-08	0	1.47193e-07	0
(.((....).).).	217	0	8.08388e-07	0	2.90372e-06	0
(.((.....)))..	18393	0	6.85193e-05	0	0.00024612	0
(.((.....)).).	56597	13	0.00021084	0.000793457	0.000757334	0.000829293
(.((......))).	14933	0	5.56298e-05	0	0.000199821	0
(.((......)).)	3962	0	1.47596e-05	0	5.30162e-05	0
(.(.(....)).).	374	0	1.39326e-06	0	5.00456e-06	0
(.(.(....).)).	168	0	6.25849e-07	0	2.24804e-06	0
(.(.(....).).)	199	0	7.41333e-07	0	2.66285e-06	0
(.(....)).....	10603	0	3.94993e-05	0	0.000141881	0
(.(....).)....	18626	0	6.93873e-05	0	0.000249238	0
(.(.....).)...	754	0	2.80887e-06	0	1.00894e-05	0
(.(......).)..	1134	0	4.22448e-06	0	1.51743e-05	0
(..((...))..).	14709	0	5.47953e-05	0	0.000196824	0
(..((....))..)	30362	0	0.000113107	0	0.000406279	0
(..(...)..)...	3406	0	1.26883e-05	0	4.55763e-05	0
(..(....)..)..	49808	0	0.000185549	0	0.00066649	0
(..(....)...).	164	0	6.10948e-07	0	2.19451e-06	0
(..(.....)..).	26811	0	9.98788e-05	0	0.000358763	0
(..(......)..)	7146	0	2.66209e-05	0	9.56219e-05	0
(...(....)..).	83	0	3.09199e-07	0	1.11064e-06	0
(....).(....).	903	0	3.36394e-06	0	1.20832e-05	0
(....)..(....)	231	0	8.60542e-07	0	3.09105e-06	0
(....)........	441806	0	0.00164586	0	0.00591188	0
.(((((...)))))	484881	468	0.00180632	0.0285645	0.00648828	0.0298546
.((((...))))..	664226	376	0.00247443	0.0229492	0.00888813	0.0239857
.((((...))).).	1380	0	5.1409e-06	0	1.8466e-05	0
.((((...)).)).	10575	1	3.93949e-05	6.10352e-05	0.000141506	6.37918e-05
.((((....)))).	2088147	476	0.00777895	0.0290527	0.0279419	0.0303649
.((((....)).))	46825	40	0.000174437	0.00244141	0.000626574	0.00255167
.((((....).)))	60242	45	0.000224419	0.00274658	0.000806109	0.00287063
.((((.....))))	1590514	370	0.00592513	0.022583	0.0212829	0.023603
.(((.(...).)))	5104	26	1.90139e-05	0.00158691	6.82975e-05	0.00165859
.(((.(....))))	53914	49	0.000200845	0.00299072	0.000721433	0.0031258
.(((...)))....	529600	160	0.00197291	0.00976562	0.00708667	0.0102067
.(((....)))...	2390773	511	0.00890632	0.031189	0.0319914	0.0325976
.(((....)).)..	5654	0	2.10628e-05	0	7.56572e-05	0
.(((....).))..	36943	3	0.000137623	0.000183105	0.000494341	0.000191375
.(((....).).).	10	0	3.72529e-08	0	1.33812e-07	0
.(((....)..)).	1626	0	6.05732e-06	0	2.17578e-05	0
.(((.....)))..	1791935	224	0.00667548	0.0136719	0.0239782	0.0142894
.(((.....)).).	3762	0	1.40145e-05	0	5.034e-05	0
.(((.....).)).	12239	0	4.55938e-05	0	0.000163772	0
.(((......))).	1694320	248	0.00631183	0.0151367	0.022672	0.0158204
.(((......).))	172	0	6.4075e-07	0	2.30156e-06	0
.(((.......)))	722666	84	0.00269214	0.00512695	0.00967012	0.00535851
.((.((...)))).	11865	2	4.42006e-05	0.00012207	0.000158768	0.000127584
.((.((...)).))	17754	29	6.61388e-05	0.00177002	0.000237569	0.00184996
.((.((....))))	52378	29	0.000195123	0.00177002	0.000700879	0.00184996
.((.(...).))..	437	0	1.62795e-06	0	5.84757e-06	0
.((.(....)))..	35686	0	0.000132941	0	0.000477521	0
.((.(....).)).	118815	54	0.00044262	0.0032959	0.00158988	0.00344476
.((.(....)..))	2148	0	8.00192e-06	0	2.87428e-05	0
.((.(.....))).	7907	0	2.94559e-05	0	0.000105805	0
.((.(.....).))	17017	12	6.33933e-05	0.000732422	0.000227707	0.000765501
.((.(......)))	161	0	5.99772e-07	0	2.15437e-06	0
.((..(...)..))	8267	0	3.0797e-05	0	0.000110622	0
.((..(....))).	1539	0	5.73322e-06	0	2.05936e-05	0
.((..(....).))	2534	0	9.43989e-06	0	3.39079e-05	0
.((....)).....	1560415	126	0.005813	0.00769043	0.0208802	0.00803776
.((....).)....	2085	0	7.76723e-06	0	2.78998e-05	0
.((.....))....	964641	14	0.00359357	0.000854492	0.012908	0.000893085
.((......))...	749608	22	0.00279251	0.00134277	0.0100306	0.00140342
.((.......))..	397601	3	0.00148118	0.000183105	0.00532037	0.000191375
.((........)).	590350	4	0.00219923	0.000244141	0.00789958	0.000255167
.(.(((...)))).	10842	0	4.03896e-05	0	0.000145079	0
.(.(((...))).)	6864	36	2.55704e-05	0.00219727	9.18484e-05	0.0022965
.(.((...)).)..	2813	4	1.04792e-05	0.000244141	3.76413e-05	0.000255167
.(.((....)))..	25166	0	9.37507e-05	0	0.000336751	0
.(.((....)).).	83533	45	0.000311185	0.00274658	0.00111777	0.00287063
.(.((....).)).	17	0	6.33299e-08	0	2.2748e-07	0
.(.((.....))).	18265	0	6.80424e-05	0	0.000244407	0
.(.((.....)).)	7670	0	2.8573e-05	0	0.000102634	0
.(.(.(....)).)	43	0	1.60187e-07	0	5.75391e-07	0
.(.(....))....	8632	0	3.21567e-05	0	0.000115506	0
.(.(....).)...	18126	0	6.75246e-05	0	0.000242547	0
.(.(....)..)..	15	0	5.58794e-08	0	2.00718e-07	0
.(.(....)...).	55	0	2.04891e-07	0	7.35965e-07	0
.(.(.....).)..	2067	0	7.70018e-06	0	2.76589e-05	0
.(.(......).).	1853	0	6.90296e-06	0	2.47953e-05	0
.(..((...))..)	6959	0	2.59243e-05	0	9.31196e-05	0
.(..(...)..)..	4170	0	1.55345e-05	0	5.57995e-05	0
.(..(....).)..	118	0	4.39584e-07	0	1.57898e-06	0
.(..(....)..).	49433	0	0.000184152	0	0.000661472	0
.(..(.....)..)	11290	0	4.20585e-05	0	0.000151073	0
.(...(....).).	22	0	8.19564e-08	0	2.94386e-07	0
.(....)(....).	32	0	1.19209e-07	0	4.28198e-07	0
.(....).......	378700	0	0.00141077	0	0.00506745	0
..((((...)))).	703492	363	0.00262071	0.0221558	0.00941355	0.0231564
..((((...)).))	3597	0	1.33999e-05	0	4.81321e-05	0
..((((....))))	2014287	859	0.0075038	0.0524292	0.0269535	0.0547971
..(((...)))...	490127	118	0.00182587	0.00720215	0.00655848	0.00752743
..(((....)))..	2260466	471	0.00842089	0.0287476	0.0302477	0.0300459
..(((....)).).	5697	0	2.1223e-05	0	7.62326e-05	0
..(((....).)).	36211	1	0.000134896	6.10352e-05	0.000484546	6.37918e-05
..(((....)..))	71	0	2.64496e-07	0	9.50064e-07	0
..(((.....))).	1894996	206	0.00705941	0.0125732	0.0253573	0.0131411
..(((......)))	1277143	245	0.00475773	0.0149536	0.0170897	0.015629
..((.((...))))	3397	0	1.26548e-05	0	4.54559e-05	0
..((.(...).)).	420	0	1.56462e-06	0	5.62009e-06	0
..((.(....))).	41225	2	0.000153575	0.00012207	0.000551639	0.000127584
..((.(....).))	54216	29	0.00020197	0.00177002	0.000725474	0.00184996
..((..(....)))	44	0	1.63913e-07	0	5.88772e-07	0
..((....))....	1373934	83	0.0051183	0.00506592	0.0183849	0.00529472
..((....).)...	1971	0	7.34255e-06	0	2.63743e-05	0
..((.....))...	869286	8	0.00323834	0.000488281	0.0116321	0.000510334
..((......))..	689568	13	0.00256884	0.000793457	0.00922723	0.000829293
..((.......)).	419218	6	0.00156171	0.000366211	0.00560963	0.000382751
..((........))	111254	0	0.000414453	0	0.00148871	0
..(.((...)).).	2915	4	1.08592e-05	0.000244141	3.90061e-05	0.000255167
..(.((....))).	26559	0	9.894e-05	0	0.000355391	0
..(.((....)).)	15423	19	5.74552e-05	0.00115967	0.000206378	0.00121204
..(.(....))...	7706	0	2.87071e-05	0	0.000103115	0
..(.(....).)..	17371	0	6.4712e-05	0	0.000232444	0
..(.(....)..).	16	0	5.96046e-08	0	2.14099e-07	0
..(.(.....).).	1943	0	7.23824e-06	0	2.59996e-05	0
..(..(...)..).	4456	0	1.65999e-05	0	5.96265e-05	0
..(..(....).).	141	0	5.25266e-07	0	1.88675e-06	0
..(..(....)..)	20103	0	7.48895e-05	0	0.000269002	0
..(....)......	340497	0	0.00126845	0	0.00455625	0
...((((...))))	636503	502	0.00237116	0.0306396	0.00851716	0.0320235
...(((...)))..	509086	125	0.00189649	0.00762939	0.00681217	0.00797397
...(((....))).	2522980	519	0.00939883	0.0316772	0.0337604	0.0331079
...(((....).))	14883	0	5.54435e-05	0	0.000199152	0
...(((.....)))	1553817	191	0.00578842	0.0116577	0.0207919	0.0121842
...((.(....)))	18021	1	6.71335e-05	6.10352e-05	0.000241142	6.37918e-05
...((....))...	1327571	70	0.00494559	0.00427246	0.0177645	0.00446542
...((....).)..	1972	0	7.34627e-06	0	2.63877e-05	0
...((.....))..	868367	10	0.00323492	0.000610352	0.0116198	0.000637918
...((......)).	797389	25	0.00297051	0.00152588	0.01067	0.00159479
...((.......))	19401	0	7.22744e-05	0	0.000259608	0
...(.(....))..	8864	0	3.3021e-05	0	0.000118611	0
...(.(....).).	19499	0	7.26394e-05	0	0.00026092	0
...(....).....	310914	0	0.00115824	0	0.0041604	0
....(((...))).	567339	147	0.0021135	0.00897217	0.00759166	0.00937739
....(((....)))	2158887	616	0.00804248	0.0375977	0.0288884	0.0392957
....((....))..	1439210	97	0.00536148	0.00592041	0.0192583	0.0061878
....((....).).	2369	0	8.82521e-06	0	3.17e-05	0
....((.....)).	1038893	17	0.00387018	0.0010376	0.0139016	0.00108446
....((......))	213137	0	0.000793997	0	0.00285202	0
....(.(....)).	11735	0	4.37163e-05	0	0.000157028	0
....(.(....).)	5832	0	2.17259e-05	0	7.8039e-05	0
....(....)....	310203	0	0.0011556	0	0.00415088	0
.....(((...)))	304908	81	0.00113587	0.00494385	0.00408003	0.00516713
.....((....)).	1685632	132	0.00627947	0.00805664	0.0225557	0.00842052
.....((.....))	150578	0	0.000560947	0	0.00201491	0
.....(....)...	337937	0	0.00125891	0	0.00452199	0
......((....))	630198	23	0.00234767	0.00140381	0.00843279	0.00146721
......(....)..	384268	0	0.00143151	0	0.00514196	0
.......(....).	431709	0	0.00160824	0	0.00577677	0
........(....)	86876	0	0.000323638	0	0.0011625	0
..............	193703615	708	0.721602	0.0432129
