# Supplementary material for: Local Neutral Networks Help Maintain Inaccurately Replicating Ribozymes
Source: PLoS One. 2014 Oct 9;9(10):e109987. doi: 10.1371/journal.pone.0109987 (PMC4192543; doi:10.1371/journal.pone.0109987)
Supplement: Table S3 — Secondary structure classes and Super secondary structure classes of GC sequences of length 16. Secondary structures in bracket notation are reported with the number of unique sequences folding to this structure. The first column show the super secondary structure class (SSSC) without leading and trailing single stranded nucleotides. The second column gives the total number of unique sequences folding into the SSSC. Then in column 3 the individual structures are reported as well as their total unique sequence count (column 4). (XLSX) [file pone.0109987.s003.xlsx]

## Sheet: Super Seconda Structure Classes
Super Socondary Structure Class	Number of sequence in the super class	Secondatry Structure Class	Number of sequence in the class
((((....))))	9005	((((....))))....	2786
		.((((....))))...	1399
		..((((....))))..	1205
		...((((....)))).	1427
		....((((....))))	2188
(((....)))	5941	(((....)))......	1583
		.(((....))).....	922
		..(((....)))....	553
		...(((....)))...	464
		....(((....)))..	688
		.....(((....))).	922
		......(((....)))	809
(((((...)))))	4893	(((((...)))))...	1675
		.(((((...)))))..	887
		..(((((...))))).	889
		...(((((...)))))	1442
		(((((....)))))..	1959
		.(((((....))))).	992
		..(((((....)))))	1879
((((...))))	4505	((((...)))).....	1318
		.((((...))))....	759
		..((((...))))...	445
		...((((...))))..	529
		....((((...)))).	728
		.....((((...))))	726
((((.....))))	3266	((((.....))))...	1125
		.((((.....))))..	665
		..((((.....)))).	635
		...((((.....))))	841
((((......))))	2914	((((......))))..	1249
		.((((......)))).	715
		..((((......))))	950
((((((...))))))	1980	((((((...)))))).	996
		.((((((...))))))	984
(((((.....)))))	1824	(((((.....))))).	938
		.(((((.....)))))	886
(((......)))	1817	(((......)))....	566
		.(((......)))...	342
		..(((......)))..	278
		...(((......))).	324
		....(((......)))	307
(((.....)))	1709	(((.....))).....	491
		.(((.....)))....	304
		..(((.....)))...	166
		...(((.....)))..	209
		....(((.....))).	278
		.....(((.....)))	261
................	1080	................	1080
((.((....)).))	1054	((.((....)).))..	491
		.((.((....)).)).	255
		..((.((....)).))	308
(((...)))	1025	(((...))).......	162
		.(((...)))......	145
		..(((...))).....	129
		...(((...)))....	120
		....(((...)))...	123
		.....(((...)))..	152
		......(((...))).	138
		.......(((...)))	56
((((((....))))))	1024	((((((....))))))	1024
(((.(....).)))	985	(((.(....).)))..	452
		.(((.(....).))).	270
		..(((.(....).)))	263
((((.......))))	938	((((.......)))).	546
		.((((.......))))	392
(((((......)))))	888	(((((......)))))	888
((....))	748	((....))........	140
		.((....)).......	88
		..((....))......	82
		...((....)).....	97
		....((....))....	80
		.....((....))...	73
		......((....))..	88
		.......((....)).	85
		........((....))	15
(.(((....))).)	738	(.(((....))).)..	414
		.(.(((....))).).	163
		..(.(((....))).)	161
((.(((...))).))	634	((.(((...))).)).	366
		.((.(((...))).))	268
(((((....)).)))	618	(((((....)).))).	376
		.(((((....)).)))	242
(((.......)))	593	(((.......)))...	254
		.(((.......)))..	117
		..(((.......))).	113
		...(((.......)))	109
(((.((....)))))	577	(((.((....))))).	341
		.(((.((....)))))	236
(((((....).))))	576	(((((....).)))).	333
		.(((((....).))))	243
(((.((...)).)))	555	(((.((...)).))).	323
		.(((.((...)).)))	232
(((.((....)).)))	544	(((.((....)).)))	544
((.(((....))).))	540	((.(((....))).))	540
(((((....))).))	475	(((((....))).)).	282
		.(((((....))).))	193
((.(((....)))))	463	((.(((....))))).	263
		.((.(((....)))))	200
((((.(....).))))	455	((((.(....).))))	455
((((.(....)))))	446	((((.(....))))).	247
		.((((.(....)))))	199
(.((((...)))).)	418	(.((((...)))).).	290
		.(.((((...)))).)	128
(((........)))	415	(((........)))..	195
		.(((........))).	106
		..(((........)))	114
((((........))))	348	((((........))))	348
(.((....)).)	282	(.((....)).)....	81
		.(.((....)).)...	60
		..(.((....)).)..	58
		...(.((....)).).	69
		....(.((....)).)	14
(.(((...))).)	263	(.(((...))).)...	114
		.(.(((...))).)..	59
		..(.(((...))).).	65
		...(.(((...))).)	25
((((....).)))	249	((((....).)))...	117
		.((((....).)))..	55
		..((((....).))).	54
		...((((....).)))	23
((.(....).))	245	((.(....).))....	95
		.((.(....).))...	29
		..((.(....).))..	29
		...((.(....).)).	64
		....((.(....).))	28
((.((.....)).))	244	((.((.....)).)).	165
		.((.((.....)).))	79
((((.(...).))))	218	((((.(...).)))).	118
		.((((.(...).))))	100
((.((...)).))	216	((.((...)).))...	98
		.((.((...)).))..	49
		..((.((...)).)).	46
		...((.((...)).))	23
(((.(.....).)))	214	(((.(.....).))).	133
		.(((.(.....).)))	81
(((.(....))))	210	(((.(....))))...	68
		.(((.(....))))..	50
		..(((.(....)))).	49
		...(((.(....))))	43
(.((((....)))).)	203	(.((((....)))).)	203
((((((...))).)))	199	((((((...))).)))	199
(((((...))).))	197	(((((...))).))..	99
		.(((((...))).)).	46
		..(((((...))).))	52
(((((...)).)))	196	(((((...)).)))..	113
		(.(((.....))).).	144
		.(((((...)).))).	56
		.(.(((.....))).)	52
		..(((((...)).)))	27
((((((...)).))))	194	((((((...)).))))	194
(((.((...)))))	191	(((.((...)))))..	85
		.(((.((...))))).	64
		..(((.((...)))))	42
((((....)).))	189	((((....)).))...	82
		.((((....)).))..	43
		..((((....)).)).	32
		...((((....)).))	32
((......))	188	((......))......	61
		.((......)).....	29
		..((......))....	20
		...((......))...	23
		....((......))..	23
		.....((......)).	32
(((.(((...))))))	178	(((.(((...))))))	178
((.(((...)))))	178	((.(((...)))))..	85
		.((.(((...))))).	53
		..((.(((...)))))	40
((.((....))))	175	((.((....))))...	72
		.((.((....))))..	35
		..((.((....)))).	37
		...((.((....))))	31
((((.((...))))))	167	((((.((...))))))	167
((((((...)))).))	158	((((((...)))).))	158
(((.(...).)))	158	(((.(...).)))...	57
		.(((.(...).)))..	32
		..(((.(...).))).	37
		...(((.(...).)))	32
((.((((...))))))	142	((.((((...))))))	142
(((.........)))	118	(((.........))).	87
		.(((.........)))	31
((.....))	116	((.....)).......	35
		.((.....))......	14
		..((.....)).....	11
		...((.....))....	14
		....((.....))...	13
		.....((.....))..	10
		......((.....)).	19
(.((((....)))))	100	(.((((....))))).	100
(((.(......).)))	96	(((.(......).)))	96
(((((....)))).)	76	(((((....)))).).	76
((.(((.....)))))	70	((.(((.....)))))	70
((.(......).))	70	((.(......).))..	31
		.((.(......).)).	27
		..((.(......).))	12
((.((......)).))	66	((.((......)).))	66
(((.((.....)))))	62	(((.((.....)))))	62
((.(.....).))	61	((.(.....).))...	18
		.((.(.....).))..	11
		..((.(.....).)).	20
		...((.(.....).))	12
(((((.....)).)))	60	(((((.....)).)))	60
(((((.....))).))	58	(((((.....))).))	58
(.(((....))))	49	(.(((....))))...	33
		.(.(((....))))..	7
		..(.(((....)))).	9
((.......))	43	((.......)).....	18
		.((.......))....	6
		..((.......))...	6
		...((.......))..	6
		....((.......)).	7
(.((((...)))))	36	(.((((...)))))..	23
		.(.((((...))))).	13
((((......).)))	33	((((......).))).	27
((.(.(....).).))	33	((.(.(....).).))	33
((((......).)))	33	.((((......).)))	6
(.((......)).)	30	(.((......)).)..	18
		.(.((......)).).	12
((........))	28	((........))....	15
		.((........))...	5
		..((........))..	2
		...((........)).	6
(.((.....)).)	27	(.((.....)).)...	10
		.(.((.....)).)..	12
		..(.((.....)).).	5
(.(((......))).)	26	(.(((......))).)	26
((..((....))..))	21	((..((....))..))	21
((.((.....))))	20	((.((.....))))..	15
		.((.((.....)))).	5
(.(((......))))	20	(.(((......)))).	20
(.(.((...)).).)	19	(.(.((...)).).).	17
		.(.(.((...)).).)	2
((.(.......).))	18	((.(.......).)).	14
		.((.(.......).))	4
(((((...)))).)	17	(((((...)))).)..	17
(((((....))..)))	17	(((((....))..)))	17
(((..........)))	17	(((..........)))	17
((((....))).)	16	((((....))).)...	16
((.((......))))	16	((.((......)))).	14
		.((.((......))))	2
(.(((.....))))	16	(.(((.....))))..	12
		.(.(((.....)))).	4
(.(.((....)).).)	16	(.(.((....)).).)	16
(.(.(....).).)	15	(.(.(....).).)..	10
		.(.(.(....).).).	5
(((((...)))..))	14	(((((...)))..)).	14
(.((...)).)	14	(.((...)).).....	7
		...(.((...)).)..	3
		....(.((...)).).	4
((((.....)).))	11	((((.....)).))..	3
		.((((.....)).)).	6
		..((((.....)).))	2
(((.(......))))	11	(((.(......)))).	5
		.(((.(......))))	6
(((..(....)..)))	10	(((..(....)..)))	10
((..((....)).))	10	((..((....)).)).	10
(((((.....).))))	9	(((((.....).))))	9
(((..((....)))))	9	(((..((....)))))	9
(((....).))	7	(((....).)).....	3
		.(((....).))....	4
((.((....))..))	7	((.((....))..)).	7
((((......)).))	6	((((......)).)).	4
		.((((......)).))	2
((.(.(...).).))	6	((.(.(...).).)).	4
		.((.(.(...).).))	2
((((....))..))	5	((((....))..))..	5
((((.....).)))	4	((((.....).)))..	2
		.((((.....).))).	2
((((......))).)	4	((((......))).).	4
((.(....)))	4	....((.(....))).	3
		.....((.(....)))	1
((.(........).))	4	((.(........).))	4
((..(((...)))))	4	((..(((...))))).	4
((((.....))).)	3	((((.....))).)..	3
(((.(....).).))	3	(((.(....).).)).	3
(((..((...)).)))	3	(((..((...)).)))	3
((..((...))..))	3	((..((...))..)).	3
((.........))	3	((.........))...	1
		.((.........))..	1
		..((.........)).	1
(((((...))..)))	2	(((((...))..))).	2
(((((....)).).))	2	(((((....)).).))	2
((((....))...))	2	((((....))...)).	2
(((..((...)))))	2	.(((..((...)))))	2
(((....)).)	2	(((....)).).....	2
((.(((...)))..))	2	((.(((...)))..))	2
((.((.(....)))))	2	((.((.(....)))))	2
((..........))	2	((..........))..	1
		.((..........)).	1
(.((.(....).)))	2	(.((.(....).))).	2
(.((.(....).)).)	2	(.((.(....).)).)	2
(((((....).)).))	1	(((((....).)).))	1
((.((...))))	1	((.((...))))....	1
((...........))	1	((...........)).	1
((..((....))))	1	.((..((....)))).	1
((((...)).))	1	..((((...)).))..	1
